# Supplementary material for: Genetic Diversity of 27 Y-STRs in Two Jordanian Subpopulations: Bedouins and Fellahin
Source: Genes (Basel). 2026 Feb 4;17(2):194. doi: 10.3390/genes17020194 (PMC12941257; doi:10.3390/genes17020194)
Supplement: Supplementary file 1 [file genes-17-00194-s001.zip]

Archive with 1 entries (1 files):
- genes-4121638-supplementary.xlsx
