# Supplementary material for: Genetic Diversity of 27 Y-STRs in Two Jordanian Subpopulations: Bedouins and Fellahin
Source: Genes (Basel). 2026 Feb 4;17(2):194. doi: 10.3390/genes17020194 (PMC12941257; doi:10.3390/genes17020194)
Supplement: Supplementary file 1 [file genes-17-00194-s001.zip › genes-4121638-supplementary.xlsx]

## Sheet: Table S1
Table S1. Raw data for the 27 Y-STRs in both Jordanian Bedouins and Fellahin subpopulations.
ind	pop	DYS576	DYS389I	DYS635	DYS389II	DYS627	DYS460	DYS458	DYS19	YGATAH4	DYS448	DYS391	DYS456	DYS390	DYS438	DYS392	DYS518	DYS570	DYS437	DYS385a	DYS385b	DYS449	DYS393	DYS439	DYS481	DYF387S1a	DYF387S1b	DYS533
YST501	J-Bedouins	17	13	21	29	23	11	20.2	14	11	20	10	14	22	10	11	38	19	14	13	17	25	12	11	26	37	38	11
YST502	J-Bedouins	18	13	20	29	20	11	18.2	14	11	21	10	14	23	10	11	39	17	14	13	19	25	11	11	24	37	0	11
YST503	J-Bedouins	17	13	21	28	20	10	20.2	14	11	20	11	13	22	11	11	40	18	14	13	18	25	12	10	24	36	37	11
YST504	J-Bedouins	18	13	21	29	21	11	19.2	14	11	20	11	14	23	10	11	40	17	13	13	18	26	12	11	24	37	38	11
YST505	J-Bedouins	16	13	20	31	22	12	18	15	10	20	11	15	23	10	11	37	16	16	16	0	28	11	12	20	39	0	10
YST506	J-Bedouins	17	13	21	29	20	11	20.2	14	11	20	11	14	23	10	11	39	19	14	13	17	25	12	11	24	37	0	11
YST507	J-Bedouins	18	13	21	31	20	10	18.2	14	11	20	11	15	23	10	11	38	18	14	15	19	26	12	11	26	37	0	11
YST508	J-Bedouins	17	13	21	29	22	11	20.2	14	11	21	11	13	22	10	11	39	18	14	13	17	25	12	11	26	37	39	11
YST509	J-Bedouins	18	13	21	29	22	11	18.2	14	11	20	11	14	23	10	11	40	19	14	13	18	26	12	11	24	37	0	11
YST510	J-Bedouins	16	12	20	29	19	11	16	15	13	20	11	15	22	9	11	36	17	17	15	16	28	13	14	24	36	37	12
YST511	J-Bedouins	17	12	21	29	21	10	19.2	14	11	20	11	14	23	10	11	40	17	14	13	19	25	12	11	26	37	38	11
YST512	J-Bedouins	17	13	21	30	21	12	17.2	14	11	20	10	15	23	10	11	38	17	14	13	18	26	13	11	25	36	39	11
YST513	J-Bedouins	18	13	21	30	21	12	17.2	14	11	20	10	14	23	10	11	38	17	14	13	18	26	13	11	25	36	38	11
YST514	J-Bedouins	17	13	21	29	22	11	20.2	14	11	20	11	13	22	10	11	39	19	14	13	17	26	12	11	26	37	38	11
YST515	J-Bedouins	17	13	21	28	17	10	19.2	14	11	20	11	13	22	11	11	40	18	14	14	18	25	12	10	23	36	37	11
YST516	J-Bedouins	17	13	21	30	22	11	17.2	14	11	20	10	15	23	10	11	38	17	14	13	18	26	13	11	25	37	38	11
YST517	J-Bedouins	17	12	21	29	21	10	19.2	14	11	20	11	14	23	10	11	40	17	14	13	19	25	12	11	26	37	0	11
YST518	J-Bedouins	17	14	23	30	21	11	17	16	13	19	10	15	25	12	13	39	20	14	13	14	25	14	12	22	40	0	11
YST519	J-Bedouins	18	13	21	29	21	11	18.2	14	11	20	11	14	23	10	11	39	18	14	13	18	25	12	11	24	37	0	11
YST520	J-Bedouins	18	13	21	30	21	10	18.2	14	11	20	11	14	23	10	11	37	17	14	13	18	25	12	11	25	37	38	11
YST521	J-Bedouins	17	13	22	29	22	11	21.2	14	11	20	11	13	22	10	11	40	20	14	14	17	25	12	11	26	37	0	11
YST522	J-Bedouins	15	13	22	30	23	11	16	14	12	20	10	15	25	10	11	38	17	14	16	19	32	13	11	25	37	0	11
YST523	J-Bedouins	16	14	21	32	22	10	16	14	11	19	10	17	23	9	13	35	17	14	14	16	33	13	11	22	38	39	11
YST524	J-Bedouins	17	12	24	28	21	11	16	14	11	19	9	16	23	10	14	39	17	14	13	15	26	11	12	25	37	38	12
YST525	J-Bedouins	16	13	20	31	24	12	18	15	10	20	10	15	23	10	11	37	17	16	14	15	28	11	12	20	39	0	10
YST526	J-Bedouins	17	13	21	30	21	11	19.2	14	11	20	11	13	22	10	11	39	19	14	13	17	26	12	11	26	37	38	11
YST527	J-Bedouins	18	13	21	29	21	11	19.2	14	11	20	10	14	23	10	11	39	19	14	13	18	25	12	11	23	36	38	11
YST528	J-Bedouins	18	13	21	30	22	10	19.2	14	11	20	11	14	23	10	11	37	17	14	13	18	25	12	11	23	36	38	11
YST529	J-Bedouins	17	13	21	29	22	11	19.2	14	11	20	11	13	22	10	11	38	19	14	13	17	25	13	11	26	37	38	11
YST530	J-Bedouins	18	13	21	29	21	11	21.2	14	11	20	11	14	23	10	11	39	18	14	13	17	25	12	11	25	37	38	11
YST531	J-Bedouins	18	12	21	29	20	10	19.2	14	11	20	11	14	23	10	11	39	17	14	13	19	25	12	11	26	37	38	11
YST532	J-Bedouins	19	12	21	29	21	10	19.2	14	11	20	11	14	23	10	11	40	17	14	13	19	25	12	11	26	37	38	11
YST534	J-Bedouins	18	13	21	30	22	10	19.2	14	11	20	11	14	23	10	11	40	18	14	13	19	25	12	11	26	36	37	11
YST535	J-Bedouins	17	13	20	30	21	11	16	14	13	20	10	15	23	10	11	39	18	14	18	0	35	13	12	22	35	38	11
YST536	J-Bedouins	17	13	21	29	23	11	20.2	14	11	20	10	13	22	10	11	37	19	14	13	17	26	12	11	26	37	38	11
YST537	J-Bedouins	18	13	21	29	20	11	18.2	14	11	20	12	14	23	10	11	39	18	14	13	19	25	12	11	24	37	0	11
YST538	J-Bedouins	18	13	22	29	22	11	18.2	14	11	20	11	15	23	10	11	38	18	14	13	18	25	12	11	24	37	0	11
YST539	J-Bedouins	16	13	20	31	22	12	18	15	10	20	11	15	23	10	11	37	16	16	16	0	28	11	12	20	39	0	10
YST540	J-Bedouins	17	13	21	29	23	11	19.2	14	11	20	10	13	22	10	11	38	19	14	13	17	25	12	10	26	37	0	11
YST541	J-Bedouins	19	13	21	29	22	11	19.2	14	11	20	11	14	23	10	11	39	18	14	13	18	25	12	11	24	36	0	11
YST542	J-Bedouins	18	13	21	29	23	11	18.2	14	11	20	11	14	23	10	11	39	18	14	13	19	25	12	11	24	37	0	11
YST544	J-Bedouins	18	13	22	29	21	11	18.2	14	11	20	11	14	23	10	11	39	18	14	13	18	25	12	11	24	37	0	11
YST545	J-Bedouins	18	14	20	31	21	10	17	13	13	20	10	15	23	10	11	37	19	14	18	19	32	13	13	24	36	37	11
YST546	J-Bedouins	18	13	21	29	21	11	18.2	14	11	20	12	14	23	10	11	39	18	14	13	19	26	12	11	24	37	0	11
YST548	J-Bedouins	19	13	22	29	21	11	21.2	14	11	20	11	14	23	10	11	39	18	14	13	18	25	12	11	25	36	37	11
YST549	J-Bedouins	18	13	20	30	21	10	18.2	14	11	20	10	16	23	10	11	38	19	14	13	17	26	12	11	25	38	0	11
YST550	J-Bedouins	17	13	21	29	22	11	20.2	14	11	20	10	13	22	10	11	38	18	14	13	17	25	12	11	26	37	0	11
YST551	J-Bedouins	18	13	21	30	22	12	17.2	14	11	20	10	15	23	10	11	38	17	14	13	18	26	13	11	25	35	38	11
YST553	J-Bedouins	18	13	21	30	21	11	17.2	14	11	20	10	15	23	10	11	38	17	14	13	18	26	13	11	25	36	38	11
YST554	J-Bedouins	19	14	20	31	21	9	15	15	12	21	9	15	22	10	11	40	18	15	12	0	31	14	13	29	36	37	10
YST555	J-Bedouins	20	13	21	30	22	11	19.2	14	11	21	10	15	23	10	11	42	18	14	12	15	26	12	12	25	34	38	11
YST556	J-Bedouins	18	12	21	29	20	10	19.2	14	11	20	11	14	23	10	11	39	17	14	13	19	25	12	11	26	37	38	11
YST557	J-Bedouins	17	13	21	30	20	14	19.2	14	11	20	10	14	23	10	11	38	20	14	13	20	26	12	11	24	36	38	11
YST558	J-Bedouins	18	13	21	29	21	12	17.2	14	11	20	10	15	23	10	11	38	17	14	13	18	27	13	11	25	38	0	11
YST559	J-Bedouins	19	13	22	29	19.2	10	20	15	12	20	10	16	23	9	11	39	18	14	14	0	33	12	12	23	36	38	12
YST560	J-Bedouins	18	14	21	30	21	11	20.2	14	11	20	11	13	22	10	11	38	19	14	13	17	25	12	12	26	37	0	11
YST561	J-Bedouins	18	13	21	29	21	11	18.2	14	11	20	11	14	23	10	11	39	19	14	13	19	26	12	11	24	37	0	11
YST562	J-Bedouins	18	13	21	30	20	10	18.2	14	11	20	11	14	23	10	11	37	17	14	13	18	25	13	11	24	36	38	11
YST563	J-Bedouins	16	14	21	30	22	11	16	14	12	20	10	15	23	9	11	37	17	15	14	18	29	12	10	22	38	0	12
YST564	J-Bedouins	18	12	21	29	22	10	19.2	14	11	20	11	14	23	10	11	0	17	14	13	20	25	12	11	26	37	0	11
YST565	J-Bedouins	17	13	21	29	22	11	20.2	15	11	20	11	13	22	10	11	38	19	14	13	17	25	12	11	26	37	38	11
YST566	J-Bedouins	17	13	21	30	21	10	18.2	15	11	20	10	15	23	10	11	38	19	14	13	18	25	12	11	27	37	39	11
YST567	J-Bedouins	19	13	23	29	20	11	16	16	13	19	10	16	25	11	12	36	17	14	13	14	29	14	11	22	37	38	13
YST568	J-Bedouins	17	13	20	30	21	11	17	14	13	20	10	15	24	10	11	40	19	14	18	0	35	13	12	22	34	38	11
YST569	J-Bedouins	16	13	21	29	23	11	20.2	14	11	20	10	13	22	10	11	38	19	14	13	17	26	12	11	25	37	38	11
YST570	J-Bedouins	19	13	22	30	21	10	18.2	14	11	20	11	15	23	10	11	39	18	14	13	19	25	12	11	26	36	37	11
YST571	J-Bedouins	17	14	21	30	22	10	20.2	14	11	21	11	13	22	10	11	38	22	14	13	0	25	12	11	26	37	38	11
YST572	J-Bedouins	18	13	21	29	21	11	18.2	14	11	20	12	14	23	10	11	40	18	14	13	19	25	12	11	24	37	0	11
YST573	J-Bedouins	19	13	21	29	21	12	18.2	14	11	20	11	14	23	10	11	39	17	14	13	18	26	12	11	24	37	38	11
YST574	J-Bedouins	18	13	21	29	22	9	17	15	11	21	10	15	22	11	11	38	17	15	14	16	32	13	12	20	38	39	10
YST575	J-Bedouins	18	12	21	29	21	10	19.2	14	11	20	11	14	23	10	11	40	17	14	13	19	25	12	11	26	37	0	11
YST576	J-Bedouins	17	13	20	29	23	11	20.2	14	11	20	10	13	23	10	11	38	20	14	13	17	25	12	11	25	37	38	11
YST577	J-Bedouins	17	13	21	29	21	11	19.2	14	11	20	11	13	22	10	11	39	19	14	13	17	26	12	11	26	37	38	11
YST578	J-Bedouins	18	12	21	29	20	10	19.2	14	11	20	11	14	23	10	11	39	17	14	13	19	25	12	11	26	37	38	11
YST579	J-Bedouins	17	13	21	29	22	11	20.2	14	11	20	11	13	22	10	11	39	19	14	12.2	17	26	12	12	26	37	0	11
YST580	J-Bedouins	18	13	21	29	21	11	18.2	14	11	20	11	14	23	10	11	39	18	14	13	19	25	12	11	24	37	0	11
YST581	J-Bedouins	19	13	21	29	20	11	17.2	14	11	20	10	15	23	10	11	39	16	14	13	18	26	13	12	24	36	38	11
YST582	J-Bedouins	17	13	21	29	22	11	19.2	14	11	20	11	13	22	10	11	38	19	14	12.2	17	26	12	12	26	37	0	11
YST583	J-Bedouins	18	14	20	31	19	11	16	15	12	21	9	17	21	10	11	38	19	16	12	0	36	13	12	25	36	39	10
YST584	J-Bedouins	17	13	21	29	23	11	20.2	14	11	20	10	13	22	10	11	38	19	14	13	17	25	12	11	26	37	38	11
YST585	J-Bedouins	19	13	21	29	22	11	18.2	14	11	20	11	14	23	10	11	39	19	14	14	19	25	12	11	24	37	0	11
YST586	J-Bedouins	19	13	21	30	20	10	20.2	14	11	20	10	15	23	10	11	40	18	14	13	20	25	12	11	26	37	38	11
YST587	J-Bedouins	18	13	21	30	22	10	19.2	14	11	20	11	14	23	10	11	39	18	14	14	19	26	12	11	26	36	37	11
YST588	J-Bedouins	18	13	21	30	21	10	17.2	14	11	20	10	15	23	10	11	38	17	14	13	19	26	13	11	24	36	38	11
YST589	J-Bedouins	17	12	21	28	22	11	20.2	14	11	19	11	13	22	10	11	39	19	14	12.2	17	26	12	12	26	37	0	11
YST590	J-Bedouins	19	14	20	32	19	10	16	15	12	21	9	17	21	10	11	38	19	16	12	0	35	13	12	25	36	38	10
YST591	J-Bedouins	19	14	22	30	19.2	11	20	15	12	20	10	15	23	9	11	39	17	14	14	0	32	12	13	23	36	39	12
YST592	J-Bedouins	17	13	21	29	22	11	20.2	14	11	20	10	13	22	10	11	38	19	14	13	17	25	12	10	26	37	0	11
YST593	J-Bedouins	18	13	20	30	21	12	18.2	14	11	21	10	14	23	10	11	38	17	14	13	19	25	12	11	24	37	0	11
YST594	J-Bedouins	20	13	22	29	20.2	11	20	15	12	20	10	15	23	9	11	40	18	14	14	0	33	12	14	23	36	38	12
YST595	J-Bedouins	16	13	25	29	20	11	17	17	12	19	10	14	23	11	10	38	19	16	13	17	31	14	11	24	36	38	11
YST596	J-Bedouins	17	12	21	29	21	10	19.2	14	11	20	11	14	23	10	11	39	17	14	13	19	25	12	11	26	37	0	12
YST597	J-Bedouins	18	12	21	29	21	10	19.2	14	11	20	11	14	23	10	11	40	17	14	13	19	25	12	11	26	37	0	11
YST598	J-Bedouins	18	13	21	29	22	11	18.2	14	11	21	11	13	23	10	11	39	18	14	12	18	25	12	11	24	37	0	11
YST599	J-Bedouins	18	13	22	29	21	11	18.2	14	11	20	11	14	23	10	11	39	18	14	13	19	25	12	11	24	37	0	11
YST600	J-Bedouins	17	13	21	30	20	11	19.2	14	12	20	10	14	23	10	11	39	19	14	13	20	25	12	11	25	36	38	11
YST601	J-Bedouins	15	12	21	29	22	11	16	14	11	21	10	16	21	10	11	37	17	16	13	14	28	15	12	21	38	39	10
YST602	J-Bedouins	17	13	21	29	22	11	19.2	14	11	20	11	13	22	10	11	39	19	14	13	17	26	12	11	26	37	38	11
YST603	J-Bedouins	16	13	21	29	19	11	15	15	11	19	9	15	23	9	13	41	19	14	18	0	29	13	12	23	38	0	11
YST604	J-Bedouins	18	14	21	31	19.2	11	20	15	12	20	10	15	23	9	11	39	18	14	14	0	31	12	13	23	36	38	12
YST605	J-Bedouins	17	13	21	29	22	11	20.2	14	11	20	11	13	22	10	11	39	19	14	12.2	18	26	12	12	26	37	0	11
YST1	J-Fellahin	18	13	22	30	21	11	16	15	11	20	10	14	22	10	13	38	19	14	16	0	26	14	11	21	36	38	12
YST2	J-Fellahin	18	13	22	29	19	11	17	14	11	20	10	15	24	9	11	35	18	15	14	17	32	12	12	22	37	39	10
YST3	J-Fellahin	21	12	22	28	21	11	20.2	14	11	20	11	13	22	10	11	38	23	14	13	19	25	12	11	26	37	0	11
YST4	J-Fellahin	18	13	22	29	19	11	16	14	11	20	10	15	24	9	11	35	18	15	14	17	32	12	12	22	37	40	10
YST5	J-Fellahin	17	13	21	30	20	10	18.2	15	11	20	11	15	23	10	11	39	18	14	13	19	25	12	11	24	37	38	11
YST6	J-Fellahin	18	14	20	31	21	11	17	15	12	22	10	14	22	10	11	39	16	16	11	12	32	13	12	26	36	38	10
YST7	J-Fellahin	18	13	24	31	24	10	16	14	11	20	10	15	24	9	11	37	12	15	13	16	29	12	12	23	38	40	12
YST8	J-Fellahin	18	13	22	29	19	11	16	14	11	20	10	15	24	9	11	35	18	15	14	17	32	12	12	22	37	40	10
YST9	J-Fellahin	18	13	20	30	22	10	18.2	14	11	20	11	14	23	10	11	40	17	14	13	19	25	11	11	25	37	0	11
YST10	J-Fellahin	19	13	21	31	21	11	19	13	11	19	10	15	23	9	11	34	19	14	14	19	30	12	12	22	36	39	11
YST11	J-Fellahin	20	13	21	29	21	11	19.2	14	11	20	11	13	22	10	11	37	19	14	13	18	25	12	11	26	37	0	11
YST12	J-Fellahin	15	13	17	30	19	11	18	15	11	19	10	13	22	11	11	39	16	15	16	18	32	13	12	25	37	39	12
YST13	J-Fellahin	15	13	21	30	18	11	21.2	14	11	20	10	15	24	10	11	37	19	14	13	18	26	12	12	24	38	39	11
YST14	J-Fellahin	20	13	23	30	19	10	17	15	12	19	11	16	23	11	13	40	17	15	12	0	31	13	12	23	37	38	12
YST15	J-Fellahin	17	12	23	28	18	11	15	16	12	19	10	15	22	10	11	40	19	17	14	15	30	13	13	24	37	39	12
YST16	J-Fellahin	18	13	20	30	21	10	18.2	14	11	20	11	14	23	10	11	40	17	14	13	0	25	11	11	25	37	0	11
YST17	J-Fellahin	18	13	21	29	20	11	20.2	14	11	20	12	13	22	10	11	40	17	14	13	18	25	12	11	26	36	37	11
YST18	J-Fellahin	19	13	23	30	19	11	15	15	12	20	11	16	25	11	11	41	16	14	11	14	30	13	10	24	37	39	12
YST19	J-Fellahin	16	13	20	30	22	11	19.2	14	11	20	10	14	23	10	11	40	18	15	13	19	25	12	11	25	36	37	12
YST20	J-Fellahin	19	13	23	30	18	13	15	15	12	20	11	17	24	11	11	41	16	14	11	14	30	13	10	24	37	39	12
YST21	J-Fellahin	15	12	21	30	21	10	15	15	11	22	10	15	21	10	11	35	18	16	13	16	29	15	12	22	37	39	10
YST22	J-Fellahin	19	14	21	31	20	10	17.2	14	11	20	10	15	24	10	11	41	18	14	13	0	27	12	10	25	36	37	11
YST23	J-Fellahin	17	13	21	29	21	10	19.2	14	11	20	11	14	23	10	11	39	18	14	13	19	25	12	11	26	36	37	11
YST24	J-Fellahin	17	14	21	31	19	11	18	13	11	20	10	15	25	10	11	38	20	14	17	0	32	14	11	25	40	0	10
YST25	J-Fellahin	18	13	21	29	21	12	19.2	14	11	20	11	13	22	10	11	38	18	14	13	18	25	12	11	25	37	0	11
YST26	J-Fellahin	16	14	21	31	22	10	15	14	12	19	9	16	26	10	12	40	17	14	19	0	29.2	13	11	26	36	37	12
YST27	J-Fellahin	16	14	21	31	20	10	15	14	12	19	9	16	25	10	12	40	17	14	18	19	29.2	13	12	26	36	37	12
YST28	J-Fellahin	18	13	22	31	20	10	18.2	15	11	20	11	15	23	10	11	39	19	14	13	19	25	12	11	26	37	0	11
YST29	J-Fellahin	17	14	21	31	19	11	16	13	11	20	10	16	26	10	11	40	20	14	17	0	33	13	11	25	39	40	10
YST30	J-Fellahin	18	13	21	31	21	10	18.2	14	11	20	11	15	23	10	11	39	18	14	12	20	25	12	12	26	37	38	11
YST31	J-Fellahin	19	13	21	29	19	11	16	13	12	19	10	16	22	9	13	40	17	15	13	16	33	13	11	25	37	40	11
YST32	J-Fellahin	18	13	21	31	21	10	18.2	14	11	20	11	15	23	10	11	39	18	14	12	20	25	12	12	26	37	38	11
YST33	J-Fellahin	18	13	21	31	21	10	16.2	14	11	20	11	16	23	10	11	39	18	14	12	19	25	12	12	26	37	38	11
YST34	J-Fellahin	18	13	21	29	20	10	20.2	14	11	20	11	13	22	10	11	39	18	14	13	18	25	13	11	26	37	0	11
YST35	J-Fellahin	18	13	21	30	20	10	19.2	15	11	20	11	15	23	10	11	39	17	14	13	20	25	12	11	26	37	0	12
YST36	J-Fellahin	18	13	21	31	20	10	19.2	15	11	20	11	15	23	10	11	39	17	14	13	20	25	12	11	26	37	0	12
YST37	J-Fellahin	18	13	21	31	20	10	18.2	15	11	20	11	15	23	10	11	40	19	14	13	20	25	12	11	26	37	0	11
YST38	J-Fellahin	18	13	21	31	20	10	18.2	15	11	20	11	15	23	10	11	39	19	14	13	19	25	12	11	26	37	0	11
YST39	J-Fellahin	19	13	21	31	21	10	19.2	15	11	20	11	15	23	10	11	40	19	14	13	19	25	12	11	26	37	0	11
YST40	J-Fellahin	16	14	21	30	20	10	15	14	11	19	10	17	23	9	14	38	17	14	13	16	34	13	9	23	36	38	12
YST41	J-Fellahin	19	13	25	30	20	11	16	15	11	20	10	15	23	10	11	38	17	13	16	18	32	13	12	26	38	0	12
YST42	J-Fellahin	17	14	20	31	21	11	15	15	12	18	10	15	24	9	13	36	14	14	16	0	36	13	11	26	35	38	11
YST43	J-Fellahin	18	14	20	30	20	11	16	14	10	20	11	15	24	9	11	39	17	16	13	15	30	12	11	22	38	0	11
YST44	J-Fellahin	19	13	21	31	22	10	17.2	13	11	20	10	15	23	10	11	38	17	14	13	18	24	12	11	22	37	38	11
YST45	J-Fellahin	19	13	21	31	22	10	17.2	13	11	20	10	15	23	10	11	36	17	14	13	19	24	12	11	22	37	0	11
YST46	J-Fellahin	19	13	21	31	21	10	18.2	15	11	20	11	14	23	10	11	38	18	14	14	20	25	12	11	24	37	38	11
YST47	J-Fellahin	16	13	21	29	21	11	19.2	14	11	20	10	13	22	10	11	38	20	14	13	18	24	12	11	26	37	39	11
YST48	J-Fellahin	18	13	21	30	20	10	19.2	15	11	20	11	15	23	10	11	39	18	14	13	19	25	12	11	26	35	37	11
YST49	J-Fellahin	16	12	20	28	16	11	16	15	11	19	10	14	25	9	11	41	18	14	17	19	31	12	11	25	37	38	11
YST50	J-Fellahin	18	13	21	29	22	11	20.2	14	10	20	11	13	22	10	11	37	19	14	13	17	25	12	11	27	37	38	11
YST51	J-Fellahin	15	13	21	30	20	10	13	11	13	21	11	15	24	12	12	40	18	14	16	17	34	13	11	24	36	38	10
YST52	J-Fellahin	17	14	22	30	21	11	16	15	12	21	10	16	24	9	11	37	17	15	13	16	32	13	13	22	38	39	11
YST53	J-Fellahin	16	12	20	28	16	11	16	15	10	19	10	14	25	9	11	41	18	14	16	19	32	12	11	26	37	38	11
YST54	J-Fellahin	19	13	21	30	19	11	19.2	14	11	20	10	13	23	10	11	39	16	14	13	18	26	12	11	26	37	0	11
YST55	J-Fellahin	15	13	17	30	19	11	18	15	11	19	10	13	22	11	11	40	16	15	16	18	31	13	12	25	39	0	12
YST56	J-Fellahin	17	13	20	30	21	11	17.2	16	11	20	10	14	23	10	11	40	18	14	13	20	25	12	11	25	36	38	12
YST57	J-Fellahin	15	13	21	30	22	11	13	11	12	21	11	15	24	12	12	40	19	14	15	17	35	13	11	24	36	0	10
YST58	J-Fellahin	15	12	20	29	22	10	18	15	11	21	10	15	21	10	10	40	17	16	16	17	30	14	12	21	37	39	10
YST59	J-Fellahin	17	13	22	31	20	10	18.2	15	11	20	11	15	23	10	11	39	18	14	13	21	25	12	11	24	38	0	11
YST60	J-Fellahin	17	13	23	30	18	11	17	15	13	19	10	15	24	12	13	38	19	14	13	14	29	13	13	22	36	39	12
YST61	J-Fellahin	17	14	20	32	20	11	18	15	14	20	10	16	24	10	11	39	17	14	16	18	32	13	11	22	34	38	13
YST62	J-Fellahin	17	14	22	31	22	11	15	14	12	21	10	15	24	9	11	38	19	14	17	19	31	13	13	22	35	37	12
YST63	J-Fellahin	19	13	20	30	21	10	18.2	14	11	20	11	14	24	10	11	40	19	14	13	19	25	11	11	24	37	0	11
YST64	J-Fellahin	16	13	21	30	21	11	18	14	12	21	10	16	23	10	11	40	19	14	17	18	34	12	12	22	33	37	12
YST65	J-Fellahin	17	13	22	29	19	11	16	14	11	20	10	15	24	9	11	35	19	15	15	17	33	12	12	22	36	40	10
YST66	J-Fellahin	18	13	20	31	18	10	17.2	14	11	20	10	15	23	10	11	39	18	14	14	18	25	12	11	25	36	39	12
YST67	J-Fellahin	15	13	21	30	22	11	13	11	12	21	10	15	24	12	12	40	18	14	16	17	34	13	11	24	36	38	10
YST68	J-Fellahin	16	13	20	30	21	10	17.2	14	11	20	10	15	23	10	11	37	17	14	13	17	29	12	12	25	37	38	11
YST69	J-Fellahin	18	14	23	30	21	11	18	15	12	19	11	15	24	12	13	38	19	14	13	15	30	13	11	21	37	38	12
YST70	J-Fellahin	16	13	21	30	18	10	18.2	15	11	20	11	15	23	10	11	39	18	14	13	20	25	12	11	25	0	37	11
YST71	J-Fellahin	17	13	21	30	22	11	16	14	12	20	10	15	24	10	12	38	18	14	17	0	32	13	12	22	34	37	12
YST72	J-Fellahin	16	14	21	29	23	10	15	14	13	0	11	15	24	10	11	39	18	14	18	19	33	13	12	22	36	40	12
YST73	J-Fellahin	18	13	21	30	20	11	16	14	13	21	10	15	23	10	11	37	21	14	18	19	32	14	12	22	36	38	11
YST74	J-Fellahin	16	14	20	30	20	12	16	13	11	19	10	16	23	9	13	36	16	15	15	16	34	13	11	26	38	0	12
YST75	J-Fellahin	17	13	21	30	22	11	17	14	12	20	10	15	24	10	12	38	18	14	17	0	33	13	12	22	34	37	12
YST76	J-Fellahin	18	14	21	30	21	12	21.2	14	11	20	11	13	22	10	11	38	19	14	13	17	25	12	12	26	37	0	11
YST77	J-Fellahin	17	12	21	29	21	11	17	15	11	19	10	12	23	9	11	38	16	16	15	17	27	12	12	22	38	0	12
YST78	J-Fellahin	19	13	21	28	22	11	15	14	13	0	11	15	24	10	11	40	20	14	19	0	35	13	12	22	36	40	12
YST79	J-Fellahin	17	13	22	29	19	11	16	14	11	20	10	15	24	9	11	35	18	15	14	17	32	12	12	22	36	40	10
YST80	J-Fellahin	16	12	20	28	21	12	17	15	11	20	10	15	24	9	11	37	19	16	13	17	29	12	12	23	37	38	12
YST81	J-Fellahin	20	13	20	31	21	10	19.2	16	11	20	11	15	24	10	11	37	17	14	13	19	25	12	11	26	37	38	11
YST82	J-Fellahin	18	13	21	30	18	11	18	14	11	20	10	15	24	10	11	39	17	14	15	17	32	13	12	24	39	41	11
YST83	J-Fellahin	19	13	23	30	18	11	14	16	12	20	11	16	25	11	11	40	16	14	11	14	30	12	11	24	37	40	12
YST84	J-Fellahin	18	13	22	30	21	10	16	13	11	20	10	16	23	10	11	38	18	14	15	16	34	13	13	23	33	36	12
YST85	J-Fellahin	15	12	21	30	20	10	15	15	11	22	10	15	21	10	11	35	18	16	13	16	29	15	12	22	37	38	10
YST86	J-Fellahin	17	13	21	29	21	11	20.2	14	11	20	11	13	22	10	11	39	19	14	13	17	26	12	12	26	37	38	11
YST87	J-Fellahin	17	12	23	29	18	10	15	13	11	20	10	16	26	10	12	40	20	14	16	19	32	13	12	20	35	0	12
YST88	J-Fellahin	18	13	22	29	19	11	16	14	11	20	10	15	24	9	11	35	18	15	14	17	31	12	12	22	36	40	10
YST89	J-Fellahin	18	13	21	29	23	13	20.2	14	11	20	11	13	22	10	11	39	19	14	12.2	17	26	12	12	26	0	37	11
YST90	J-Fellahin	18	13	22	29	19	11	16	14	11	20	10	15	24	9	11	35	18	15	14	17	32	12	12	22	36	39	10
YST91	J-Fellahin	18	13	23	31	18	11	14	16	12	20	11	16	25	11	11	41	16	14	11	14	30	13	11	24	38	40	12
YST92	J-Fellahin	18	13	21	30	20	10	19.2	15	11	20	11	15	23	10	11	39	17	14	13	20	25	12	11	26	37	0	12
YST93	J-Fellahin	18	13	20	30	21	10	18.2	14	11	20	10	15	23	10	11	37	18	14	13	17	29	12	12	25	37	38	11
YST94	J-Fellahin	17	12	21	28	21	11	16	15	11	19	10	14	24	9	11	38	18	14	14	16	33	12	12	22	37	38	11
YST95	J-Fellahin	18	14	19	31	21	11	17	15	12	22	10	13	22	10	11	39	16	16	11	12	34	13	12	26	36	38	10
YST96	J-Fellahin	19	13	21	31	22	10	17.2	13	11	20	10	15	23	10	11	38	17	14	13	19	24	12	11	22	37	38	11
YST97	J-Fellahin	16	14	22	30	21	11	16	15	12	21	10	16	24	9	11	37	17	15	13	16	32	13	12	22	38	39	11
YST98	J-Fellahin	16	14	21	31	20	11	17	15	11	24	11	15	21	10	11	34	19	16	14	0	28	14	11	22	39	0	10

## Sheet: Table S2
Table S2. Allele frequencies and genetic diversity (GD) for single-copy marker in Fellahin Jordanian population.
Allele	DYS576	DYS389I	DYS635	DYS389II	DYS627	DYS460	DYS458	DYS19	YGATAH4	DYS448	DYS391	DYS456	DYS390	DYS438	DYS392	DYS518	DYS570	DYS437	DYS449	DYS393	DYS439	DYS481	DYS533
0										0.02
9											0.02			0.224							0.01
10						0.408			0.031		0.561			0.653	0.01						0.031		0.184
11						0.531		0.031	0.694		0.408			0.071	0.827					0.031	0.5		0.469
12		0.112				0.041			0.214		0.01	0.01		0.051	0.082		0.01			0.551	0.408		0.337
12.2
13		0.694				0.02	0.031	0.102	0.051			0.143			0.071			0.01		0.347	0.051		0.01
14		0.194					0.02	0.449	0.01			0.122			0.01		0.01	0.724		0.051
15	0.092						0.133	0.367				0.541						0.163		0.02
16	0.153				0.02		0.214	0.051				0.163					0.112	0.092
16.2							0.01
17	0.204		0.02				0.092					0.02					0.235	0.01
17.2							0.071
18	0.357				0.102		0.082			0.01							0.337
18.2							0.133
19	0.153		0.01		0.153		0.01			0.163							0.224
19.2							0.122
20	0.031		0.184		0.224					0.663							0.051					0.01
20.2							0.061
21	0.01		0.52		0.327					0.092			0.041				0.01					0.031
21.2							0.02
22			0.153		0.143					0.041			0.173									0.286
23			0.092		0.02								0.367				0.01					0.051
24			0.01		0.01					0.01			0.316						0.041			0.143
25			0.01										0.071						0.306			0.163
26													0.031						0.051			0.306
27																			0.02			0.01
28				0.071															0.01
29				0.214															0.071
29.2																			0.02
30				0.418															0.092
31				0.286															0.051
32				0.01															0.173
33																			0.061
34																0.02			0.071
35																0.092			0.02
36																0.031			0.01
37																0.112
38																0.194
39																0.255
40																0.235
41																0.061
G.D	0.7757	0.4697	0.664	0.6939	0.7887	0.5508	0.88	0.651	0.4699	0.5239	0.5196	0.646	0.7291	0.5171	0.3047	0.8171	0.7664	0.4415	0.8465	0.5732	0.581	0.7748	0.6341

## Sheet: Table S3
Table S3. Allele frequencies and genetic diversity (GD) for single-copy marker in Bedouin Jordanian population.
Allele	DYS576	DYS389I	DYS635	DYS389II	DYS627	DYS460	DYS458	DYS19	YGATAH4	DYS448	DYS391	DYS456	DYS390	DYS438	DYS392	DYS518	DYS570	DYS437	DYS449	DYS393	DYS439	DYS481	DYS533
Null																0.01
9						0.02					0.05			0.079
10						0.277			0.03		0.406			0.861	0.01						0.05		0.079
11					0.01	0.594		0.01	0.792	0.01	0.505			0.05	0.941					0.05	0.693		0.832
12		0.139				0.089			0.109		0.03			0.01	0.01					0.703	0.198		0.079
13		0.752				0.01		0.01	0.059			0.238			0.03			0.01		0.198	0.04		0.01
14		0.109					0.01	0.802				0.396			0.01	0.01		0.881		0.04	0.02
15	0.02						0.02	0.149				0.287						0.03		0.01
16	0.089						0.099	0.02				0.05					0.03	0.069
17	0.347				0.01		0.05	0.01				0.03					0.337	0.01
17.2							0.079
18	0.396						0.03										0.277
18.2							0.218
19	0.129				0.04					0.069							0.307
19.2					0.03		0.257
20	0.02		0.139		0.149		0.04		0.01	0.812							0.04					0.04
20.2					0.01		0.178
21			0.723		0.356					0.109	0.01		0.03				0.01					0.01
21.2						0.01	0.02
22			0.099		0.307								0.257									0.059
23			0.02		0.079								0.673									0.079
24			0.01		0.01								0.01									0.267
25			0.01										0.03						0.495			0.178
26																			0.277			0.347
27																			0.01			0.01
28				0.04															0.05
29				0.584															0.03			0.01
30				0.277
31				0.079															0.03
32				0.02															0.04
33																			0.03
35																0.01			0.03
36																0.02			0.01
37																0.099
38																0.297
39																0.386
40																0.158
41																0.01
GD	0.8192	0.404	0.4487	0.5748	0.7483	0.5626	0.8334	0.3346	0.3569	0.3248	0.5779	0.7023	0.4795	0.2498	0.1143	0.7277	0.7142	0.218	0.6709	0.4634	0.4769	0.7658	0.2963

## Sheet: Table S4
Table S4. Allele frequencies and genetic diversity (GD) for Multi-copy marker in Fellahin and Bedouin Jordanian population.
Fellahin				Bedouins
Allelic pattern	DYS385a/b	Allelic pattern	DYS387S1	Allelic pattern	DYS385	Allelic pattern	DYS387S1
11, 12	0.02	33, 36	0.01	12, 0	0.03	34, 38	0.02
11, 14	0.041	33, 37	0.01	12, 15	0.01	35, 38	0.02
12, 0	0.01	34, 37	0.02	12, 18	0.01	36, 0	0.01
12, 19	0.01	34, 38	0.01	12.2, 17	0.03	36, 37	0.089
12, 20	0.02	35, 0	0.01	12.2, 18	0.01	36, 38	0.139
12.2, 17	0.01	35, 37	0.02	13, 0	0.01	36, 39	0.03
13, 0	0.02	35, 38	0.01	13, 14	0.03	37, 0	0.317
13, 14	0.01	36, 0	0.01	13, 15	0.01	37, 38	0.248
13, 15	0.02	36, 37	0.061	13, 17	0.198	37, 39	0.02
13, 16	0.071	36, 38	0.082	13, 18	0.208	38, 0	0.04
13, 17	0.061	36, 39	0.041	13, 19	0.208	38, 39	0.03
13, 18	0.082	36, 40	0.051	13, 20	0.04	39, 0	0.03
13, 19	0.133	37, 0	0.194	14, 0	0.04	40, 0	0.01
13, 20	0.061	37, 38	0.194	14, 15	0.01
13, 21	0.01	37, 39	0.082	14, 16	0.02
14, 0	0.01	37, 40	0.041	14, 17	0.01
14, 15	0.01	38, 0	0.051	14, 18	0.02
14, 16	0.01	38, 39	0.031	14, 19	0.02
14, 17	0.061	38, 40	0.02	15, 16	0.01
14, 18	0.01	39, 0	0.02	15, 19	0.01
14, 19	0.01	39, 40	0.01	16, 0	0.02
14, 20	0.01	39, 41	0.01	16, 19	0.01
15, 16	0.02	40, 0	0.01	18, 0	0.03
15, 17	0.041			18, 19	0.01
16, 0	0.02
16, 17	0.031
16, 18	0.041
16, 19	0.02
17, 0	0.041
17, 18	0.01
17, 19	0.02
18, 19	0.031
19, 0	0.02
GD	0.947318		0.896841		0.86603		0.80624
